# Supplementary material for: Stakeholder Perspectives on the Acceptability, Design, and Integration of Produce Prescriptions for People with Type 2 Diabetes in Australia: A Formative Study
Source: Int J Environ Res Public Health. 2024 Oct 8;21(10):1330. doi: 10.3390/ijerph21101330 (PMC11507040; doi:10.3390/ijerph21101330)
Supplement: Supplementary file 1 [file ijerph-21-01330-s001.zip]

Archive with 2 entries (2 files):
- Supplementary Material S1. Workshop outline.pdf
- Supplementary Material S2. Survey outline.pdf
